# Supplementary material for: The Impact of Practicing Open- vs. Closed-Skill Sports on Executive Functions—A Meta-Analytic and Systematic Review with a Focus on Characteristics of Sports
Source: Brain Sci. 2022 Aug 12;12(8):1071. doi: 10.3390/brainsci12081071 (PMC9406193; doi:10.3390/brainsci12081071)
Supplement: Supplementary file 1 [file brainsci-12-01071-s001.zip]

Archive with 1 entries (1 files):
- brainsci-1848427-supplementary.pdf
